# Supplementary material for: Population Density-Dependent Developmental Regulation in Migratory Locust
Source: Insects. 2024 Jun 11;15(6):443. doi: 10.3390/insects15060443 (PMC11203946; doi:10.3390/insects15060443)
Supplement: Supplementary file 1 [file insects-15-00443-s001.zip]

Archive with 1 entries (1 files):
- insects-3007602-supplementary.pdf
